# Supplementary material for: The Bladder Microbiome Is Associated with Epithelial–Mesenchymal Transition in Muscle Invasive Urothelial Bladder Carcinoma
Source: Cancers (Basel). 2021 Jul 21;13(15):3649. doi: 10.3390/cancers13153649 (PMC8344975; doi:10.3390/cancers13153649)
Supplement: Supplementary file 1 [file cancers-13-03649-s001.zip]

Archive with 5 entries (4 files):
- Supplemental/
- Supplemental/FigureS1.pdf
- Supplemental/FigureS2.pdf
- Supplemental/Supplemental Figure Legend.pdf
- Supplemental/TableS1.xlsx
