# Supplementary material for: The Bladder Microbiome Is Associated with Epithelial–Mesenchymal Transition in Muscle Invasive Urothelial Bladder Carcinoma
Source: Cancers (Basel). 2021 Jul 21;13(15):3649. doi: 10.3390/cancers13153649 (PMC8344975; doi:10.3390/cancers13153649)
Supplement: Supplementary file 1 [file cancers-13-03649-s001.zip › Supplemental/TableS1.xlsx]

## Sheet: Table S1A
Genes used for GSEA
Pathway:	PID_A6B1_A6B4_INTEGRIN_PATHWAY	BIOCARTA_TGFB_PATHWAY	PID_INTEGRIN1_PATHWAY	REACTOME_COLLAGEN_FORMATION	GIRDIN_UPREGULATED	GENES_UPREGULATING_ELASTIN
Genes:	AKT1	APC	CD14	ADAMTS14	CCDC88A	IGF1
	CASP7	CDH1	CD81	ADAMTS2	TGFBR1	PRKCQ
	CD9	CREBBP	COL11A1	ADAMTS3	LPAR1	PRKCEta
	CDH1	EP300	COL11A2	BMP1	EGFR	SMAD9
	COL17A1	MAP2K1	COL18A1	CD151	PDGFRA	MAPK13
	EGF	MAP3K7	COL1A1	COL10A1	INSR	PRKCA
	EGFR	MAPK3	COL1A2	COL11A1	PIK3CA	SMAD7
	ERBB2	SKIL	COL2A1	COL11A2	AKT1	TGFBR3
	ERBB3	SMAD2	COL3A1	COL12A1	MTOR	SMAD3
	GRB2	SMAD3	COL4A1	COL13A1	SMAD2	PRKCG
	HRAS	SMAD4	COL4A3	COL14A1	SMAD3	PRKCI
	IL1A	SMAD7	COL4A4	COL15A1	STAT3	PRKCB
	ITGA6	TAB1	COL4A5	COL16A1	BCL2	TGFBR1
	ITGB1	TGFB1	COL4A6	COL17A1	MMP2	PRKCD
	ITGB4	TGFB2	COL5A1	COL18A1	MMP9	MAPK12
	LAMA1	TGFB3	COL5A2	COL19A1	PIK3CB	TGFBR2
	LAMA2	TGFBR1	COL6A1	COL1A1	PIK3CD	SMAD5
	LAMA3	TGFBR2	COL6A2	COL1A2		SMAD4
	LAMA4	ZFYVE9	COL6A3	COL20A1		CDK2
	LAMA5		COL7A1	COL21A1		CCNE1
	LAMB1		CSPG4	COL22A1		PRKCE
	LAMB2		F13A1	COL23A1		SMAD2
	LAMB3		FBN1	COL24A1		CCNE2
	LAMC1		FGA	COL25A1		SP1
	LAMC2		FGB	COL26A1		SMAD1
	LAMC3		FGG	COL27A1		MAPK14
	MET		FN1	COL28A1		TGFB1
	MST1		IGSF8	COL2A1
	MST1R		ITGA1	COL3A1
	PIK3CA		ITGA10	COL4A1
	PIK3R1		ITGA11	COL4A2
	PMP22		ITGA2	COL4A3
	PRKCA		ITGA3	COL4A4
	RAC1		ITGA4	COL4A5
	RPS6KB1		ITGA5	COL4A6
	RXRA		ITGA6	COL5A1
	RXRB		ITGA7	COL5A2
	RXRG		ITGA8	COL5A3
	SFN		ITGA9	COL6A1
	SHC1		ITGAV	COL6A2
	YWHAB		ITGB1	COL6A3
	YWHAE		JAM2	COL6A5
	YWHAG		LAMA1	COL6A6
	YWHAH		LAMA2	COL7A1
	YWHAQ		LAMA3	COL8A1
	YWHAZ		LAMA4	COL8A2
			LAMA5	COL9A1
			LAMB1	COL9A2
			LAMB2	COL9A3
			LAMB3	COLGALT1
			LAMC1	COLGALT2
			LAMC2	CRTAP
			MDK	CTSB
			NID1	CTSL
			NPNT	CTSS
			PLAU	CTSV
			PLAUR	DST
			SPP1	ITGA6
			TGFBI	ITGB4
			TGM2	LAMA3
			THBS1	LAMB3
			THBS2	LAMC2
			TNC	LOX
			VCAM1	LOXL1
			VEGFA	LOXL2
			VTN	LOXL3
				LOXL4
				MMP13
				MMP20
				MMP3
				MMP7
				MMP9
				P3H1
				P3H2
				P3H3
				P4HA1
				P4HA2
				P4HA3
				P4HB
				PCOLCE
				PCOLCE2
				PLEC
				PLOD1
				PLOD2
				PLOD3
				PPIB
				PXDN
				SERPINH1
				TLL1
				TLL2

## Sheet: Table S1B
list of 25 microbes used for comparison with clinical variables
Streptococcus gordonii str. Challis substr. CH1
Pseudomonas mendocina ymp
Pseudomonas stutzeri A1501
butyrate-producing bacterium SM4/1
Escherichia coli IAI1
Enterococcus faecalis
Xanthobacter autotrophicus Py2
Lactobacillus reuteri JCM 1112
Escherichia coli str. K-12 substr. MG1655
Pseudomonas stutzeri
Mycoplasma hyopneumoniae
Burkholderia ambifaria AMMD
Pseudomonas putida GB-1
Burkholderia vietnamiensis
Corynebacterium efficiens YS-314
Bdellovibrio bacteriovorus HD100
Streptococcus sp. RSCwo1
Pseudomonas baetica
Oscillatoria sp. CCAP 1459/13
Saccharomonospora viridis DSM 43017
Streptococcus pneumoniae SPN032672
Enterococcus faecalis V583
Escherichia coli O157:H7 str. EC4115
Acidobacterium capsulatum ATCC 51196
Streptococcus pneumoniae JJA

## Sheet: Table S1C
list of 33 microbes used for contamination screening
butyrate-producing bacterium SM4/1
Streptococcus pneumoniae SPN032672
Escherichia coli IAI1
Escherichia coli O157:H7 str. EC4115
Lactobacillus reuteri JCM 1112
Bdellovibrio bacteriovorus HD100
Enterococcus faecalis V583
Saccharomonospora viridis DSM 43017
Pseudomonas oleovorans
Actinosynnema mirum DSM 43827
Citrobacter koseri ATCC BAA-895
uncultured bacterium zdt-44a23
Oscillatoria sp. CCAP 1459/13
Corynebacterium efficiens YS-314
Bacillus cereus ATCC 14579
Bradyrhizobium denitrificans
Enterococcus faecalis
Pedobacter heparinus DSM 2366
Pseudomonas baetica
Streptococcus gordonii str. Challis substr. CH1
Burkholderia vietnamiensis
Phenylobacterium zucineum HLK1
Tsukamurella paurometabola DSM 20162
Burkholderia ambifaria AMMD
Flavobacteriaceae bacterium 3519-10
Xanthobacter autotrophicus Py2
Pseudomonas putida GB-1
Cupriavidus taiwanensis LMG 19424
Pseudomonas stutzeri A1501
Escherichia coli str. K-12 substr. MG1655
Mycoplasma hyopneumoniae
Pseudomonas stutzeri
Pseudomonas mendocina ymp
